# Supplementary material for: EV-D68 cleaves LARP1 and PABPC1 by 3Cpro to redirect host mRNA translation machinery toward its genomic RNA
Source: PLoS Pathog. 2025 Apr 28;21(4):e1013098. doi: 10.1371/journal.ppat.1013098 (PMC12036898; doi:10.1371/journal.ppat.1013098)
Supplement: S1 Data — (XLSX) [file ppat.1013098.s005.xlsx]

## Sheet: Sheet1
Name	Sequence (5'-3')
si-LARP1	sequence1	GAAUGGAGAUGAGGAUUGCTT
	sequence2	AGACUCAAGCCAGACAUCATT
si-PABPC1	sequence1	AAGGUGGUUUGUGAUGAAAU
	sequence2	AACUAAGACCAAGUCCUCGCU
si-CDK1	sequence1	GAUCAACUCUUCAGGAUUU
	sequence2	CCUAGUACUGCAAUUCGGGAAAUU
