# Supplementary material for: EV-D68 cleaves LARP1 and PABPC1 by 3Cpro to redirect host mRNA translation machinery toward its genomic RNA
Source: PLoS Pathog. 2025 Apr 28;21(4):e1013098. doi: 10.1371/journal.ppat.1013098 (PMC12036898; doi:10.1371/journal.ppat.1013098)
Supplement: S2 Data — (XLSX) [file ppat.1013098.s006.xlsx]

## Sheet: Fig2
Fig2D	Greyscale analysis
		β-Tubulin
	MOCK	38236.4	38278.1	38193.7
	EV-D68	30818.7	30840.1	30923.9
	EV-D68+Rupintrivir（5µM）	36552	36570	36570
	EV-D68+Rupintrivir（10µM）	29865.6	29748.5	29786.2
		LARP1
	MOCK	37545.4	37521.1	37509.4
	EV-D68	12302.7	12323.9	12311.1
	EV-D68+Rupintrivir（5µM）	22767	22770.7	22729.1
	EV-D68+Rupintrivir（10µM）	27684.8	27684.8	27750.2

## Sheet: Fig3
Fig3A	Viral titer(logTCID50/mL)
	Vector+EV-D68	7.6	7.7	7.4
	LARP1-FLAG+EV-D68	6	5.8	6
Fig3B	Viral titer(logTCID50/mL)
	Vector+EV-D68	7.2	7.1	7.2
	LARP1-FLAG+EV-D68	5.5	5.6	5.4
Fig3I	Greyscale analysis
		GAPDH			VP3
	Vector	10920.6	10903.9	11232.5	0	0	0
	Vector+EV-D68	17269.6	17287.3	17135.3	25780.4	25071.4	25675.6
	LARP1+EV-D68	15770.9	15839.6	15846.8	11416.2	11809.6	11290.8
	ΔN1-68+EV-D68	16069.6	16000.9	16374	13853.8	14277.8	14002.9
	ΔN1-279+EV-D68	14127.2	14127.2	14180.8	11653.9	11544.9	11843.8
	ΔLAM+EV-D68	12605.4	12666.1	12948.1	17685.3	17031.8	17079.8
	ΔNRRM+EV-D68	14940.4	14775.3	14948.9	14691.2	14996.3	14832.9
	ΔDM15+EV-D68	14571.6	14675	14623.3	12250.3	12377.3	12377.3

## Sheet: Fig4
Fig4Ai and Fig4Aii	Ct										Relative gene expression (ΔΔCt)
		GAPDH			RPS18			EV-D68 RNA			RPS18			EV-D68 RNA
	input-Empty Vector	13.91	13.88	14.09	13.39	12.89	13.07	12.47	12.33	12.21	0.827406	1.17013	1.03288	0.911722	1.00463	1.09177
	input-LARP1	13.66	13.52	13.67	12.87	12.63	12.44	13.15	13.1	13.01	1.00774	1.10985	1.22642	0.481631	0.462604	0.475311
	ip-Empty Vector	27.04	27.14	26.87	27.12	27.13	27.05	27.07	27.13	26.94	0.986233	0.97942	1.03526	0.983957	0.943874	1.07674
	ip-LARP1	27.54	27.46	27.51	15.65	15.41	15.67	23.68	23.71	23.46	2293.89	2486.11	2261.73	7.63847	6.52209	7.28979
Fig4B	Ct							Relative gene expression (ΔΔCt)
		GAPDH			Minireplicon			Minireplicon
	input-Empty Vector	11.37	11.92	12.07	10.88	11.36	11.28	1.25411	0.868435	0.918176
	input-LARP1	11.32	11.59	11.58	10.36	10.25	11.03	1.32711	1.22721	0.909163
	ip-Empty Vector	27.09	26.87	26.5	26.04	26.08	26.16	1.03766	1.00928	0.954842
	ip-LARP1	26.66	26.81	26.69	23.66	23.58	23.65	5.05483	5.34435	5.09014
Fig4C	Ct							Relative gene expression (ΔΔCt)
		GAPDH			Minireplicon Δ 3’UTR			Minireplicon Δ 3’UTR
	input-Empty Vector	11.06	11.01	11.35	9.7	9.65	9.63	0.972655	1.00696	1.02101
	input-LARP1	10.53	10.35	10.49	9.22	9.13	8.92	0.983458	0.964463	1.00606
	ip-Empty Vector	27.29	27.22	27.41	27.44	27.87	28.02	1.26284	0.937354	0.844791
	ip-LARP1	27.62	27.58	27.55	24.39	24.14	24	4.07406	4.37427	3.76949
Fig4D	Ct							Relative gene expression (ΔΔCt)
		GAPDH			Minireplicon Δ 5’UTR			Minireplicon Δ 5’UTR
	input-Empty Vector	11.45	11.95	11.77	12.64	12.51	12.63	0.968171	1.05946	0.974905
	input-LARP1	11.42	11.87	11.63	12.86	12.8	12.22	0.811999	0.81624	1.16977
	ip-Empty Vector	27.8	27.94	27.1	27.3	27.84	27.73	1.25122	0.860551	0.928731
	ip-LARP1	27.92	27.83	27.66	27.64	27.57	27.35	0.939994	0.912262	0.961993
Fig4E	Ct							Relative gene expression (ΔΔCt)
		GAPDH			Minireplicon			Minireplicon
	input-WT	15.58	15.31	15.39	10.6	10.42	10.43	0.922316	1.04488	1.03766
	input-ΔN1-68	15.24	15.28	15.23	10.01	10.5	10.25	1.18922	0.974489	1.091
	input-ΔN1-279	15.89	15.94	15.75	10.72	10.87	10.89	0.981099	1.03022	0.896421
	input-ΔLAM	15.88	15.94	15.82	10.88	10.93	10.79	0.875922	0.989878	0.990764
	input-ΔRRM	16.49	16.36	16.61	10.94	11.06	11.12	1.10731	1.0967	1.13296
	input-ΔDM15	16.47	16.06	16.57	11.18	11.07	11.23	0.937879	0.952837	1.03746
	ip-WT	26.69	26.85	26.67	23.2	22.9	23.07	0.905425	1.11471	0.990801
	ip-ΔN1-68	25.02	25.03	25.05	22.98	23.06	23.01	0.739176	0.966869	0.873532
	ip-Δ1-279	26.65	26.45	26.68	23.88	24.32	23.83	0.78054	0.811055	0.853435
	ip-ΔLAM	26.07	26.12	26.17	26.08	26.51	26.16	0.173062	0.188734	0.190481
	ip-ΔRRM	26.18	26.06	26.25	25.1	25.31	25.25	0.633672	0.646663	0.790738
	ip-ΔDM15	25.69	25.68	25.53	24.62	24.6	25.01	0.850907	0.760744	0.88743
Fig4H	Ct							Relative gene expression (ΔΔCt)
		GAPDH			Minireplicon			Minireplicon
	input-LARP1	11.02	11.18	11.19	11.59	11.84	11.85	1.12506	0.946058	0.939523
	input-ΔN1-371	11.1	11.04	11.13	12.08	11.91	12.01	0.850901	0.811671	0.803994
	ip-LARP1	26.73	26.67	26.64	23.83	23.88	23.77	0.997692	0.963707	1.04006
	ip-ΔN1-371	26.08	25.7	26	26.1	26.06	25.98	0.230997	0.175181	0.207068

## Sheet: Fig5
Fig5E	Ct							Relative gene expression (ΔΔCt)
		GAPDH			RPS18			RPS18
	input-LARP1	11.95	12.1	12.05	13.02	13.02	13.06	1.00928	1.00928	0.981686
	input-LARP1+RAPA	12.04	12.09	12.07	13.44	13.12	13.11	0.808768	0.934639	0.962632
	ip-LARP1	27.57	27.71	27.66	14.46	14.07	14.15	0.850667	1.11471	1.05458
	ip-LARP1+RAPA	27.26	27.77	27.86	13.31	13.22	13.1	2.02253	1.99409	2.21664
Fig5F	Ct							Relative gene expression (ΔΔCt)
		GAPDH			EV-D68 RNA			EV-D68 RNA
	input-LARP1+EV-D68	14.91	15.17	15.42	16.2	16.11	16.08	0.952638	1.01396	1.03526
	input-LARP1+EV-D68+RAPA	15.62	15.7	15.64	17.2	17.11	17.05	0.818933	0.756598	0.624093
	ip-LARP1+EV-D68	28.25	28.58	28.34	20.4	20.02	20.39	0.913831	1.18921	0.920188
	ip-LARP1+EV-D68+RAPA	29.05	29.45	28.89	19.89	19.94	19.94	2.43529	2.00435	1.52677
Fig5G	Ct							Relative gene expression (ΔΔCt)
		GAPDH			RPS18			RPS18
	input-LARP1	10.97	11.06	11.14	12.8	12.75	12.68	0.961483	0.99539	1.04488
	input-LARP1+RO-3306	10.43	10.67	10.78	12.13	12.15	12.42	0.989875	1.10898	0.938589
	ip-LARP1	27.11	26.85	27.07	14.4	14.49	14.65	1.08172	1.0163	0.909618
	ip-LARP1+RO-3306	27.72	27.77	27.7	12.53	12.49	12.61	2.52207	2.96249	2.79378
Fig5H	Ct							Relative gene expression (ΔΔCt)
		GAPDH			EV-D68 RNA			EV-D68 RNA
	input-LARP1+EV-D68	14.66	14.86	14.75	16.14	16.13	16.12	0.993092	1	1.00696
	input-LARP1+EV-D68+RO-3306	15.26	14.99	15.01	17.11	16.7	17.54	0.808175	0.744751	0.464524
	ip-LARP1+EV-D68	28.36	28.3	28.84	21.54	21.45	21.62	0.997692	1.06191	0.943874
	ip-LARP1+EV-D68+RO-3306	29.57	29.51	29.13	20.67	20.31	20.5	3.2029	2.64415	2.62399

## Sheet: Fig6
Fig6E	Ct							Relative gene expression (ΔΔCt)
		GAPDH			EV-A71 RNA			EV-A71 RNA
	EVA-71+Empty Vector	15.01	15.01	15.09	24.63	24.51	24.56	0.95705	1.04006	1.00463
	EV-A71+PABPC1	15	15.57	15.15	25.65	25.74	25.2	0.465946	0.437748	0.636633
Fig6F	Ct							Relative gene expression (ΔΔCt)
		GAPDH			EV-A71 RNA			EV-A71 RNA
	EVA-71+Empty Vector	12.54	12.55	12.52	22.25	23.52	22.71	1.20025	0.872564	0.954842
	EV-A71+LARP1	12.67	12.31	12.65	24.12	24.77	24.05	0.389803	0.198077	0.259365
Fig6G	Ct							Relative gene expression (ΔΔCt)
		GAPDH			CV-A16 RNA			CV-A16 RNA
	CV-A16+Empty Vector	17.83	17.81	17.65	12.13	12.22	11.95	0.97942	0.920188	1.10957
	CV-A16+PABPC1	17.12	17.13	17.02	12.8	12.21	12.78	0.426069	0.662185	0.449672
Fig6H	Ct							Relative gene expression (ΔΔCt)
		GAPDH			CV-A16 RNA			CV-A16 RNA
	CV-A16+Empty Vector	17.16	17.25	17.22	10.59	10.61	10.65	1.01866	1.00463	0.97716
	CV-A16+LARP1	17.04	17.63	17.18	11.67	11.26	11.19	0.455172	0.757526	0.660034

## Sheet: S1 Fig
S1 FigC	Ct							Relative gene expression (ΔΔCt)
		GAPDH			LARP1				LARP1
	Mock-6h	13.16	13.11	12.1	20.12	19.31	19.9	Mock-6h	0.788218	1.38191	0.918064
	Evd68-6h	12.02	11.92	12.11	21.33	20.68	21.13	Evd68-6h	0.0838345	0.176845	0.116777
	Mock-12h	12.04	12.15	12.04	20.87	20.4	20.85	Mock-12h	0.89296	1.23685	0.905425
	Evd68-12h	14.04	13.78	13.51	22.03	21.09	21.66	Evd68-12h	3.51821	4.32095	2.64534
	Mock-24h	11.57	12.08	12.05	19.82	19.53	18.83	Mock-24h	0.743979	0.909618	1.47768
	Evd68-24h	19.26	19.8	19.89	24.67	24.77	24.46	Evd68-24h	23.8084	24.5713	23.8296
S1 FigC	Ct							Relative gene expression (ΔΔCt)
		GAPDH			LARP1				LARP1
	Mock-6h	12.46	12.14	12.15	18.83	18.63	18.88	Mock-6h	0.965936	1.10957	0.933033
	Evd68-6h	13.31	13.4	13.36	18.8	18.77	18.92	Evd68-6h	2.26671	3.42224	2.97639
	Mock-12h	12.5	12.33	12.37	18.94	18.79	19.18	Mock-12h	0.933426	1.21381	0.960006
	Evd68-12h	14.68	14.59	14.38	19.22	19.41	19.32	Evd68-12h	5.52727	6.18764	5.48723
	Mock-24h	12.42	12.21	11.71	18.99	19.23	19.23	Mock-24h	0.828653	0.790176	0.443633
	Evd68-24h	16.58	16.72	16.64	21	21.51	21.56	Evd68-24h	7.99077	8.95128	8.21108

## Sheet: S2 Fig
S2 FigB	Ct							Relative gene expression (ΔΔCt)
		GAPDH			EV-D68			EV-D68
	NC+Empty Vector	16.05	15.58	15.89	12.44	12.36	12.31	0.952638	1.00696	1.04247
	NC+LARP1	15.16	15.07	15.14	13.13	12.96	13.2	0.34608	0.490188	0.357522
	si-PABPC1+Empty Vector	16.26	16.18	16.66	12.17	12.32	12.64	1.28092	1.42095	1.24332
	si-PABPC1+LARP1	16.07	16.02	16.23	13.22	13.3	13.33	0.561148	0.676093	0.62384
S2 FigC	Ct							Relative gene expression (ΔΔCt)
		GAPDH			EV-D68 RNA			EV-D68 RNA
	EVD68	15.7	15.58	15.85	14.68	14.72	15.02	1.09177	1.06191	0.862542
	EVD68+PABPC1	15.52	15.21	15.34	16.2	16.54	16.63	0.334199	0.227559	0.192613
	EVD68+PABPC1+Minireplicon	15.88	15.91	15.9	15.67	15.66	15.61	0.621698	0.625973	0.592856
S2 FigD	Ct							Relative gene expression (ΔΔCt)
		GAPDH			EV-D68 RNA			EV-D68 RNA
	EVD68	16.74	16.5	16.67	14.12	14.03	14.01	0.954842	1.0163	1.03049
	EVD68+LARP1	16.46	16.21	16.26	15.7	15.82	15.74	0.265404	0.243876	0.235932
	EVD68+LARP1+Minireplicon	16.58	16.44	16.39	15.11	15.68	15.3	0.434527	0.291591	0.351587

## Sheet: S4 Fig
S4 FigB	Greyscale analysis
		p-mTOR
	LARP1	37669	37549.9	36650
	LARP1+RAPA	20828.8	19945.8	20848.2
		mTOR
	LARP1	33663.8	33323.6	34002.1
	LARP1+RAPA	34582.1	34572.8	34614
S4 FigC	Greyscale analysis
		p-mTOR
	LARP1	38594.1	38594.1	38594.1
	LARP1+RAPA	22684.4	23701.6	21702.6
		mTOR
	LARP1	24793.3	24830.6	24733.9
	LARP1+RAPA	38592	38542.3	38629.2
S4 FigD	Greyscale analysis
		p-CDK1
	LARP1	76128.6	79227.1	78887.2
	LARP1+RAPA	68485.7	69840.9	68247.1
		CDK 1
	LARP1	73460.6	72630.6	71234.3
	LARP1+RAPA	87117.2	87124.5	88215.2
S4 FigE	Greyscale analysis
		p-CDK1
	LARP1	76044.9	76105.8	76025.9
	LARP1+RAPA	38987.2	37926.1	35697.5
		CDK 1
	LARP1	73559	73130.4	73428.3
	LARP1+RAPA	77038.5	77464.7	77169.2
